# Supplementary material for: Side Effects and Perceptions Following COVID-19 Vaccination in Jordan: A Randomized, Cross-Sectional Study Implementing Machine Learning for Predicting Severity of Side Effects
Source: Vaccines (Basel). 2021 May 26;9(6):556. doi: 10.3390/vaccines9060556 (PMC8229440; doi:10.3390/vaccines9060556)
Supplement: Supplementary file 1 [file vaccines-09-00556-s001.zip]

Archive with 1 entries (1 files):
- vaccines-1226665-supplementary.pdf
